# Supplementary material for: The Effect of Algae or Insect Supplementation as Alternative Protein Sources on the Volatile Profile of Chicken Meat
Source: Foods. 2020 Sep 4;9(9):1235. doi: 10.3390/foods9091235 (PMC7555012; doi:10.3390/foods9091235)
Supplement: Supplementary file 1 [file foods-09-01235-s001.zip]

Archive with 3 entries (3 files):
- Supplementary Table S1.doc
- Supplementary Table S2.docx
- Supplementary Table S3.docx
